# Supplementary material for: Estrogen receptor 1 expression and methylation of Esr1 promoter in mouse fetal prostate mesenchymal cells induced by gestational exposure to bisphenol A or ethinylestradiol
Source: Environ Epigenet. 2019 Aug 22;5(3):dvz012. doi: 10.1093/eep/dvz012 (PMC6705189; doi:10.1093/eep/dvz012)
Supplement: dvz012_Supplementary_Materials [file dvz012_supplementary_materials.zip]

Archive with 2 entries (2 files):
- dvz012_Supplementary_Materials.docx
- dvz012_Supplementary_Materials_Tables.docx
